# Supplementary material for: Temporal Hierarchy of Hydrogels and Orthobiologic Therapies for Knee Osteoarthritis
Source: Gels. 2026 Jul 8;12(7):608. doi: 10.3390/gels12070608 (PMC13408274; doi:10.3390/gels12070608)
Supplement: Supplementary file 1 [file gels-12-00608-s001.zip]

Archive with 1 entries (1 files):
- gels-4396316-supplementary.pdf
